# Supplementary material for: Transcriptionally active LTR retrotransposons in Eucalyptus genus are differentially expressed and insertionally polymorphic
Source: BMC Plant Biol. 2015 Aug 14;15:198. doi: 10.1186/s12870-015-0550-1 (PMC4535378; doi:10.1186/s12870-015-0550-1)
Supplement: Additional file 1: Tables S1-S6. — Table S1. Primers Sequences using different techniques from LTR-RTEs families. Table S2. PBS and PPT sequences from the LTR-RTE families characterized in E. grandis genome. Table S3. Diversity (Pi) between LTRs of retrotransposon families in Eucalyptus grandis genome. We used data from intact complete copies. Table S4. Total fragments and polymorphic bands in IRAP primers of five Eucalyptus species. Table S5. Total fragments and polymorphic bands in REMAP combinations of five Eucalyptus species. Table S6. Expressed sequence tags (EST) matched to complete LTR-RTEs elements. [file 12870_2015_550_MOESM1_ESM.xls]

## Sheet: Table S1
Table S1 Primers Sequences using different techniques from LTR-RTEs families.
Primers	Sequences	Tecniques	Insertion Position (pb)
EgAleLTR-3	TAGTCTCGGCAGTTAGTC	IRAP/REMAP	5385-5402
EgAleLTR-5	GTTCTCTTCTCATTCTTCTCAG	IRAP/REMAP	154-175
EgAle2LTR-5	CTTAACAACCAACAACCAACTC	IRAP/REMAP	191-212
EgAle2LTR-3	GATAGACATGAAGTGGAAAGCTG	IRAP/REMAP	5074-5096
EgMaxLTR3	GTCTTCTTCAGCCACGAG	IRAP/REMAP	8987-9004
EgMaxLTR-5	CTTGATATAAGCCGAACCAC	IRAP/REMAP	741-760
EgBiancaLTR-3	GTTCTCAATCTCTTTGTGCCC	IRAP/REMAP	4772-4792
EgBiancaLTR-5	TTGTTATCGAAGTTCACCCA	IRAP/REMAP	300-319
EgAngelaLTR-3	TGGAATGTTCTATCAAGTGGG	IRAP/REMAP	11126-11146
EgAngelaLTR-5	GAGGATACCAATCAGTCGCC	IRAP/REMAP	130-149
EgIvanaLTR-3	ACACATGACTCCACTAACTC	IRAP/REMAP	4260-4279
EgIvanaLTR-5	TGTGGGTAGTTATGGTGTG	IRAP/REMAP	133-151
EgTatLTR-3	AACCCTTCCCGATGTCTC	IRAP/REMAP	16564-16581
EgTatLTR-5	CGTCACCGTCATTGTTCAC	IRAP/REMAP	893-911
EgTekayLTR-3	CTTAACAACCAACAACCAACTC	IRAP/REMAP	11835-11853
EgTekayLTR-5	GCATACGTGTCACCATACC	IRAP/REMAP	228-246
SSR primer 1	CTCTCTCTCTCTCTCTCTCTG	REMAP	x
SSR primer 5	CTCTCTCTCTCTCTCTCTCTG	REMAP	x
SSR primer 8	CACACACACACACACACACAT	REMAP	x
SSR primer 12	AGAGAGAGAGAGAGAGAGAGT	REMAP	x
SSR primer 13	ACACACACACACACACACACG	REMAP	x
SRR primer 18	CTCCTCCTCCTCCTCCTCCTCCTCCTCCTCA	REMAP	x
SSR primer 21	GTGGTGGTGGTGGTGGTGGTGGTGGTGGTGA	REMAP	x
SSRprimer 23	CACCACCACCACCACCACCACCACCACCACT	REMAP	x
SSR primer 25	ACCACCACCACCACCACCACCACCACCACCG	REMAP	x
SSR primer 30	TCGTCGTCGTCGTCGTCGTCGTCGTCGTCGA	REMAP	x
RTAle1LTR_F	GTACATGCTACTGAGAAGAATGAG	qPCR	144-167
RTAle1LTR_R	GAATTTCACTAGACTAACTGCCG	qPCR	220-242
RTAle1COD_F	TATCCTGACTGGAAGCTCCT	RT-qPCR/Qpcr	4221-4241
RTAle1COD_R	CCAAGAAAGTAGTGTAAAGGGC	RT-qPCR/Qpcr	4300-4322
RTAle2LTR_F	AGCACAATTTCACAGGTTCC	qPCR	300-319
RTAle2LTR_R	CCTTCAATTTCAACCTACACCA	qPCR	377-398
RTAle2COD_F	AGCTTTACCTTTCCCTCTGTC	RT-qPCR/Qpcr	2289-2310
RTAle2COD_R	AAAGACTGAACTGGTGAGGG	RT-qPCR/Qpcr	2361-2381
RTMaxLTR_F	CAAAGCAATACCAGACCACC	qPCR	902-922
RTMaxLTR_R	TACAACGTCCCATTCCAGAG	qPCR	991-1110
RTMaxCOD_F	GGACACATCAAACCCAACTG	RT-qPCR/Qpcr	1876-1896
RTMaxCOD_R	TCTTCACACTCTGTATCACTCC	RT-qPCR/Qpcr	1964-1986
RTBiancaLTR_F	TCTAGTGGATTCGCAGAGTG	qPCR	253-272
RTBiancaLTR_R	CAGAATCAGATCAACACGCC	qPCR	327-346
RTBiancaCOD_F	GGATTTGCACACTGTGAGTC	RT-qPCR/Qpcr	3434-3454
RTBiancaCOD_R	GAACTAGCCACAAGCATGTC	RT-qPCR/Qpcr	3520-3540
RTAngelaLTR_F	TCAATGAGGGTGAGAAGCTG	RT-qPCR/Qpcr	70-90
RTAngelaLTR_R	TTCATCTATGGTATGGTTGAGGG	RT-qPCR/Qpcr	169-192
RTAngelaCOD_F	GCTGAATCTCATCCAATGTGG	RT-qPCR/Qpcr	6366-6387
RTAngelaCOD_R	TCTTCTTCCAAGCGGTATCC	RT-qPCR/Qpcr	6448-6470
RTIvanaLTR_F	CAAAGATCATAAAGGGAGGAAGG	qPCR	4243-4265
RTIvanaLTR_R	ATTATGTCAGGTCTTGTTGCAG	qPCR	4314-4335
RTIvanaCOD_F	GCATAGCTTCAAGCCTTGAG	RT-qPCR/Qpcr	663-683
RTIvanaCOD_R	GCT GAT CTC CAT TAT TCTGGC	RT-qPCR/Qpcr	735-758
RTTatLTR_F	CCTACTCCAACAGACCTCTC	qPCR	4593-4612
RTTatLTR_R	GTCGTGCCATCGTATTTCTC	qPCR	4662-4681
RTTatCOD_F	GAGAAGACCATGTGAAGACCT	RT-qPCR/Qpcr	9234-9255
RTTatCOD_R	AGTAATTTGCCAGAAGTTTCCC	RT-qPCR/Qpcr	9320-9342
RTTekayLTR_F	GGATGCAATTAATGGTCCCG	qPCR	150-169
RTTekayLTR_R	CATACAGCCATGCATACGTG	qPCR	238-257
RTTekayCOD_F	GACGAGTTTGTCAGAGCTTTC	RT-qPCR/Qpcr	1943-1964
RTTekayCOD_R	CTTGCCTCATATTGATCCACTG	RT-qPCR/Qpcr	2039-2061
DUR3_F	CAACTATCACTCCCTACAAATTCC	qPCR	x
DUR3_R	TATTTGGTCGAGAAATCGAAAGG	qPCR	x
x: not LTR-RTE region

## Sheet: Table S2
Table S2 PBS and PPT sequences from the LTR-RTE families characterized in E. grandis genome.
Family	PBS sequence	PPT sequence
RLC_egAle_1	CATGGTATCAGAGCT	AATTTGAGGGGGGCTG
RLC_egAle_2	CATGGTATCAGAGCA	TTGCGGGGGGATG
RLC_egMax_1	CAATTGGTATCAGAGCCT	CAAAAAGGGGGAGATTG
RLC_egBianca_1	AGGGTTTTTCGGTGA	ATTTGTCTTCAAGTGG
RLC_egAngela_1	GTGACTCCCTGGACGCCCAGT	TGAAGGTGGGGAGA
RLC_egAngela_2	GCTAGGTTATGGTTTTT	TGTCTGAGTGGGAGA
RLC_egIvana_1	ACTTTCGTGAGAAAATTG	AGTTTAAGGGAGGGA
RLG_egTat_1	TCTTTACTGACTTAG	TTAATTAAGTTTTTAATT
RLG_egTekay_1	ATCATCAAGCATTCATGCA	GAGCCATATCATATA

## Sheet: Table S3
Table S3 Diversity (Pi) between LTRs of retrotransposon families in Eucalyptus grandis genome. We used data from intact complete copies.
Families	Diversity (Pi)
RLC_egAle_1	0,27 ± 0.01598
RLC_egAle_2	0,27 ± 0.04101
RLC_egMax_1	0.33 ± 0.00194
RLC_egBianca_1	0.25 ± 0.00379
RLC_egAngela_1	0.35 ± 0.17742
RLC_egAngela_2	0.31± 0.00782
RLC_egIvana_1	0.29 ± 0.00565
RLG_egTat_1	0.31 ± 0.02380
RLG_egTekay_1	0.31 ± : 0.04510

## Sheet: Table S4
Table S4 Total fragments and polymorphic bands in IRAP primers of five Eucalyptus species.
	Total of Fragments					Number of polymorphic fragments
Primers / Species	E. brassiana	E. grandis	E. saligna	E. tereticornis	E. urophylla	Avg.1	E. brassiana	E. grandis	E. saligna	E. tereticornis	E. urophylla	Avg.1
EgAleLTR-3	16	12	16	16	16	15.2	2	3	0	0	1	1.2
EgAleLTR-5	16	22	24	22	18	20.4	2	9	6	4	3	4.8
EgAle2LTR-3	16	20	20	20	20	19.2	2	4	2	2	3	2.6
EgAle2LTR-5	17	12	15	20	15	15.8	4	5	3	3	4	3.8
EgMaxLTR-3	18	17	20	11	10	15.2	4	3	6	5	2	4
EgMaxLTR-5	15	22	22	16	12	17.4	4	5	7	3	2	4.2
EgBiancaLTR-3	24	25	22	20	25	23.2	7	5	5	1	6	4.8
EgBiancaLTR-5	21	23	22	19	22	21.4	5	8	6	4	3	5.2
EgAngelaLTR-3	21	24	21	24	24	22.8	6	4	10	8	3	6.2
EgAngelaLTR-5	21	20	20	16	18	19	8	6	0	3	3	4
EgIvanaLTR-3	24	16	25	29	18	22.4	7	6	8	3	0	4.8
EgTatLTR-3	15	19	20	17	20	18.2	4	4	4	6	0	3.6
EgTatLTR-5	20	22	24	20	17	20.6	7	3	5	2	3	4
EgTekayLTR-3	17	18	19	15	17	17.2	3	3	4	1	2	2.6
EgTekayLTR-5	24	16	22	22	18	20.4	3	4	4	4	2	3.4
Average2	19	19.2	20.8	19.1	18		4.5	4.8	4.6	3.3	2.4
1: average each primer per Eucalyptus specie; 2: average each Eucalyptus specie per primer.

## Sheet: Table S5
Table S5 Total fragments and polymorphic bands in REMAP combinations of five Eucalyptus species.
		Total of fragments					Number of polymorphic fragments
SSR Primer	Primer / Species	E. brassiana	E. grandis	E. saligna	E. tereticornis	E. urophylla	Avg.1	E. brassiana	E. grandis	E. saligna	E. tereticornis	E. urophylla	Average1
Micro 1	EgAleLTR-3	17	12	13	14	12	13,6	8	4	2	1	1	3,2
	EgAle2LTR-3	23	19	20	20	21	20,6	8	5	4	6	3	5,2
	EgAle2LTR-5	23	18	19	12	14	17,2	6	3	5	2	2	3,6
	EgMaxLTR3	16	20	20	21	15	18,4	4	5	4	4	3	4
	EgMaxLTR-5	20	18	16	16	17	17.4	6	5	2	3	1	3,4
	EgBiancaLTR-3	19	13	13	10	12	13.4	7	5	5	3	4	4,8
	EgBiancaLTR-5	15	13	13	10	12	12.6	4	4	1	0	2	2,2
	EgAngelaLTR-3	16	15	15	14	15	15	2	2	7	6	4	4,2
	EgAngelaLTR-5	12	11	13	10	7	10.6	2	1	2	0	0	1
	EgIvanaLTR-3	11	11	11	12	12	11.4	3	3	2	6	5	3,8
	EgIvanaLTR-5	14	15	15	12	11	13.4	4	4	3	5	3	3,8
	EgTatLTR-3	20	19	15	14	12	16	6	4	6	4	4	4,8
	EgTatLTR-5	15	17	14	14	12	14.4	3	7	8	8	1	5,4
Micro 12	EgAleLTR-3	21	18	20	16	15	18	3	4	10	2	4	4,6
	EgAleLTR-5	10	10	12	10	8	10	4	5	3	2	4	3,6
	EgAle2LTR-5	16	12	10	10	10	11,6	3	4	3	2	0	2,4
	EgMaxLTR-5	17	12	13	18	10	14	4	2	5	3	4	3,6
	EgBiancaLTR-5	14	15	15	15	16	15	3	1	2	0	1	1,4
	EgAngelaLTR-3	11	10	13	12	11	11,4	5	1	4	2	2	2,8
	EgAngelaLTR-5	15	10	12	10	12	11,8	3	1	3	4	0	2,2
	EgIvanaLTR-5	14	14	12	14	11	13	4	5	2	6	2	3,8
	EgAleLTR-3	10	10	10	10	8	9,6	3	5	2	4	1	3
	EgAleLTR-5	12	12	11	11	7	10,6	2	5	4	1	0	2,4
	EgTekayLTR-5	13	12	13	14	7	11,8	3	1	3	3	0	2
	Average2	15.6	13.6	14.1	13.3	11.9	-	4.3	3.6	3.8	3.2	2.1	-
1: average each primer per Eucalyptus specie; 2: average each Eucalyptus specie per primer

## Sheet: Table S6
Table S6 Expressed sequence tags (EST) matched to complete LTR-RTEs elements.
Query source (Complete LTR-RTE families)	EST data base*	Eucalyptus species**	Matching Query		Identities (%)
			Start	End
RLC_egAle_1	Sanger ESTs from NCBI	E. gunni (CT986266)	4105	5038	97
		E. gunni (CT985848)	4205	5038	96
		E. gunni (CT982217)	743	1581	79
	Assembly 454 ESTs Eucagen	E. globulus	457	5070	90
RLC_egAle_2	Sanger ESTs from NCBI	E. gunni (CT981235)	24	976	91
		E. gunni (CT981235)	5200	5395	85
		E. gunni (CT987079)	24	976	91
		E. gunni (CT987079)	5200	5395	85
		E. gunni (CT984725)	240	976	90
		E. gunni (CT984725)	5200	5395	82
		E. gunni (CT986411)	240	976	90
		E. gunni (CT986411)	5209	5395	82
	Assembly 454 ESTs Eucagen	E. globulus	3461	4220	76
RLC_egMax_1	Sanger ESTs from NCBI	E. camaldulensis (FY813632)	8992	9253	90
	Sanger ESTs from NCBI	E. gunni (CT981516)	5339	6267	96
		E. gunni (CT985743)	5404	6267	96
		E. gunni (CT980515)	4977	5829	86
		E. gunni (CT982014)	1	438	95
		E. gunni (CT982014)	8661	9204	95
		E. gunni (CT980140)	445	788	89
		E. gunni (CT980140)	9211	9554	90
		E. gunni (CT983542)	6192	6582	86
		E. gunni (CT983542)	5882	6202	87
	Sanger ESTs from NCBI	E. urophylla (JK683742)	312	559	83
		E. urophylla (JK683742)	9078	9325	84
	Assembly 454 ESTs Eucagen	E. globulus	4292	4982	93
		E. globulus	7210	7817	92
		E. globulus	1330	1923	85
		E. globulus	9047	9473	93
		E. globulus	281	707	92
		E. globulus	1351	1621	90
		E. globulus	3524	4008	83
		E. globulus	2546	3016	81
		E. globulus	7780	8047	88
		E. globulus	7630	7816	93
		E. globulus	9205	9554	84
		E. globulus	439	788	83
		E. globulus	1	325	84
		E. globulus	8766	9091	84
		E. globulus	8762	8946	90
RLC_egBianca_1	Sanger ESTs from NCBI	E. camaldulensis (FY816639)	1371	1706	81
		E. camaldulensis (FY831002)	1463	1751	81
	Sanger ESTs from NCBI	E. gunni (CU404704)	1371	1751	81
		E. gunni (CU405211)	1371	1751	81
		E. gunni (CU397599)	1405	1751	81
		E. gunni (CU405449)	1497	1751	81
	Sanger ESTs from NCBI	E. pellita (JK676094)	1371	1751	81
		E. pellita (JK675192)	1371	1737	81
		E. pellita (JK680745)	1371	1559	81
	Sanger ESTs from NCBI	E. urophylla (JK684429)	1437	1751	80
	Assembly 454 ESTs Eucagen	E. globulus	2382	3062	94
		E. globulus	1494	2302	84
		E. globulus	4582	5008	88
		E. globulus	1	424	87
		E. globulus	1371	1751	82
		E. globulus	1371	1727	82
		E. globulus	3524	3715	93
		E. globulus	1109	1263	96
		E. globulus	1371	1588	83
	Assembly 454 ESTs Eucagen	E. grandis (HS072005)	1371	1751	83
		E. grandis (HS067629)	1371	1751	83
		E. grandis (HS046521)	1371	1751	81
		E. grandis (HS073522)	1371	1698	83
		E. grandis (HS042589)	1371	1706	83
		E. grandis (HS046612)	1421	1751	81
RLC_egAngela_1	Sanger ESTs from NCBI	E. camaldulensis (FY794035)	3213	3409	92
		E. camaldulensis (FY786327)	3213	3407	92
		E. camaldulensis (FY806816)	3259	3456	84
		E. camaldulensis (FY788512)	2706	3006	80
		E. camaldulensis (FY806744)	3259	3490	83
		E. camaldulensis (FY807441)	3259	3490	83
	Sanger ESTs from NCBI	E. gunni (CU396124)	3259	3485	84
	Sanger ESTs from NCBI	E. globulus (ES592984)	3104	3425	84
		E. globulus (ES592065)	3218	3426	92
		E. globulus (ES592992)	3218	3426	92
		E. globulus (ES595774)	3218	3426	92
		E. globulus (ES591848)	3197	3465	85
		E. globulus (ES593207)	3104	3409	83
		E. globulus (ES592189)	3104	3425	82
		E. globulus (ES588593)	3104	3407	83
		E. globulus (ES589534)	3104	3407	83
		E. globulus (ES591435)	3218	3407	92
		E. globulus (CT978961)	3104	3401	83
		E. globulus (ES596861)	2684	2929	85
		E. globulus (ES590328)	3218	3403	91
		E. globulus (ES593161)	3218	3395	92
		E. globulus (ES590552)	2684	2931	84
		E. globulus (ES589027)	3218	3401	90
		E. globulus (ES592798)	3197	3414	85
		E. globulus (ES593217)	3104	3360	81
		E. globulus (ES589246)	3197	3407	84
	Assembly 454 ESTs Eucagen	E. globulus	9202	9890	93
		E. globulus	10324	10639	88
		E. globulus	3104	3443	84
		E. globulus	2753	2866	82
		E. globulus	3104	3382	82
	Sanger ESTs from NCBI	E. grandis (HS066626)	2685	3412	99
		E. grandis (HS066090)	2682	3406	99
		E. grandis (HS064502)	2677	3407	98
		E. grandis (HS065052)	2673	3394	99
		E. grandis (HS066096)	2672	3404	98
		E. grandis (HS065740)	2707	3402	99
		E. grandis (HS063559)	2668	3368	98
		E. grandis (HS065374)	2682	3336	98
		E. grandis (HS068472)	2671	3328	98
		E. grandis (HS063729)	2786	3427	99
		E. grandis (HS064371)	2771	3407	98
		E. grandis (HS066385)	2706	3313	99
		E. grandis (HS064854)	2687	3298	98
		E. grandis (HS067778)	2747	3307	99
		E. grandis (HS063614)	2874	3407	99
		E. grandis (HO764757)	2670	3179	98
		E. grandis (HO764923)	2797	3335	97
		E. grandis (HO765514)	2674	3183	98
		E. grandis (HO766766)	2670	3188	98
		E. grandis (HO765840)	2682	3183	99
		E. grandis (HO768425)	2673	3175	98
		E. grandis (HO764373)	2682	3206	97
		E. grandis (HO769333)	2682	3168	99
		E. grandis (HS056283)	2670	3235	98
		E. grandis (HO764500)	2670	3140	99
		E. grandis (HS061650)	2711	3184	98
		E. grandis (HO765549)	2674	3131	99
		E. grandis (HS060298)	2701	3172	98
		E. grandis (HS060537)	2687	3139	99
		E. grandis (HS058539)	2672	3118	98
		E. grandis (HS058703)	2682	3112	99
		E. grandis (HO767727)	2686	3153	97
		E. grandis (HS058406)	2670	3104	99
		E. grandis (HO767125)	2678	3117	98
		E. grandis (HO768001)	2676	3114	98
		E. grandis (HS055010)	2670	3056	99
	Eucspresso	E. grandis	2750	3330	99
		E. grandis	3197	3408	97
		E. grandis	2882	3006	91
		E. grandis	3103	3198	94
RLC_egIvana_1	Assembly 454 ESTs Eucagen	E. globulus	1635	1861	94
			4258	3986	89
			3781	3889	90
RLG_egTat_1	Sanger ESTs from NCBI	E. camaldulensis (FY783835)	14930	15663	87
		E. camaldulensis (FY783856)	14930	15663	87
	Sanger ESTs from NCBI	E. gunni (CT987915)	9007	9928	97
		E. gunni (CT982699)	9163	9928	95
		E. gunni (CT984201)	8020	8844	91
		E. gunni (CU404524)	16539	16801	92
	Sanger ESTs from NCBI	E. urophylla (JK685550)	8857	9369	77
	Assembly 454 ESTs Eucagen	E. globulus	402	884	85
			16461	16805	89
			1897	2220	93
			17998	18300	93
			18001	18300	91
			1900	2199	90
			16539	16805	92
			486	751	91
RLG_egTekay_1	Sanger ESTs from NCBI	E. gunni (CT980162)	8875	9211	80
	Assembly 454 ESTs Eucagen	E. globulus	288	761	90
			11895	12159	90
			6847	7397	88
			84	374	87
			4154	4566	87
			565	938	86
			1	280	89
	Eucspresso	E. grandis	7877	8298	93
